# Supplementary material for: Gut microbiota as an antioxidant system in centenarians associated with high antioxidant activities of gut-resident Lactobacillus
Source: NPJ Biofilms Microbiomes. 2022 Dec 24;8:102. doi: 10.1038/s41522-022-00366-0 (PMC9789086; doi:10.1038/s41522-022-00366-0)
Supplement: Supplementary file 3 — Supplementary Tables [file 41522_2022_366_MOESM3_ESM.xls]

## Sheet: Readme
Supplementary Table 1 Description and summary statistics of the Jiaoling cohort (n=247).
Supplementary Table 2 Preliminary screening of antioxidant strains.
Supplementary Table 3 Re-screening of antioxidant strains.
Supplementary Table 4 Specific molecular target sequence 124_03212 of LP124.
Supplementary Table 5 Metabolomics analysis of LP 124 (negative mode).
Supplementary Table 6 Metabolomics analysis of LP 124 (positive mode).
Supplementary Table 7 Test results for specific targets.
Supplementary Table 8 The gene and primer sequences in RT-PCR analysis.

## Sheet: Supplementary Table 1
Supplementary Table 1 Description and summary statistics of the Jiaoling cohort (n=247).
Number	Serial number	Age	Gender
1	Y20.1	0.8	male
2	Y20.2	1	male
3	Y20.3	2	male
4	Y20.4	2	female
5	Y20.5	4	female
6	Y20.6	8	male
7	Y20.7	8	male
8	Y20.8	10	male
9	Y20.9	10	male
10	Y20.10	11	female
11	Y20.11	12	male
12	Y20.12	12	male
13	Y20.13	13	female
14	Y20.14	13	male
15	Y20.15	13	female
16	Y20.16	13	female
17	Y20.17	14	male
18	Y20.18	14	male
19	Y20.19	14	male
20	Y20.20	14	male
21	Y20.21	15	female
22	Y20.22	15	male
23	Y40.1	22	female
24	Y40.2	24	female
25	Y40.3	25	male
26	Y40.4	27	male
27	Y40.5	27	female
28	Y40.6	28	female
29	Y40.7	28	female
30	Y40.8	29	male
31	Y40.9	29	female
32	Y40.10	29	male
33	Y40.11	29	female
34	Y40.12	29	female
35	Y40.13	30	male
36	Y40.14	30	male
37	Y40.15	31	male
38	Y40.16	35	female
39	Y40.17	35	male
40	Y40.18	35	female
41	Y40.19	36	female
42	Y40.20	36	female
43	Y40.21	36	female
44	Y40.22	37	female
45	Y40.23	37	male
46	Y40.24	38	female
47	Y40.25	38	male
48	Y40.26	39	female
49	Y40.27	40	female
50	Y40.28	40	male
51	Y40.29	40	female
52	Y40.30	40	male
53	Y60.1	41	female
54	Y60.2	41	male
55	Y60.3	43	male
56	Y60.4	43	male
57	Y60.5	43	male
58	Y60.6	43	female
59	Y60.7	43	male
60	Y60.8	44	female
61	Y60.9	45	female
62	Y60.10	45	female
63	Y60.11	45	female
64	Y60.12	45	female
65	Y60.13	46	male
66	Y60.14	46	female
67	Y60.15	47	male
68	Y60.16	47	male
69	Y60.17	49	male
70	Y60.18	49	male
71	Y60.19	49	female
72	Y60.20	49	female
73	Y60.21	49	male
74	Y60.22	49	male
75	Y60.23	50	male
76	Y60.24	50	female
77	Y60.25	50	male
78	Y60.26	50	female
79	Y60.27	50	female
80	Y60.28	50	male
81	Y60.29	50	male
82	Y60.30	50	female
83	Y60.31	50	female
84	Y60.32	51	male
85	Y60.33	51	female
86	Y60.34	51	female
87	Y60.35	52	female
88	Y60.36	52	female
89	Y60.37	52	male
90	Y60.38	52	male
91	Y60.39	53	female
92	Y60.40	53	female
93	Y60.41	53	female
94	Y60.42	53	male
95	Y60.43	53	female
96	Y60.44	53	female
97	Y60.45	53	female
98	Y60.46	54	male
99	Y60.47	54	male
100	Y60.48	54	female
101	Y60.49	54	female
102	Y60.50	54	female
103	Y60.51	54	male
104	Y60.52	55	female
105	Y60.53	55	female
106	Y60.54	55	female
107	Y60.55	55	female
108	Y60.56	55	male
109	Y60.57	55	male
110	Y60.58	56	male
111	Y60.59	56	female
112	Y60.60	56	male
113	Y60.61	56	female
114	Y60.62	56	female
115	Y60.63	56	female
116	Y60.64	57	female
117	Y60.65	57	female
118	Y60.66	57	female
119	Y60.67	57	male
120	Y60.68	57	female
121	Y60.69	57	female
122	Y60.70	58	male
123	Y60.71	58	male
124	Y60.72	59	female
125	Y60.73	59	male
126	Y60.74	60	male
127	Y60.75	60	male
128	Y60.76	60	male
129	Y60.77	60	female
130	Y60.78	60	male
131	Y60.79	60	male
132	Y60.80	60	female
133	Y60.81	60	male
134	Y80.1	61	male
135	Y80.2	61	male
136	Y80.3	61	female
137	Y80.4	61	female
138	Y80.5	61	male
139	Y80.6	61	male
140	Y80.7	61	female
141	Y80.8	62	male
142	Y80.9	62	male
143	Y80.10	62	male
144	Y80.11	62	female
145	Y80.12	62	female
146	Y80.13	62	female
147	Y80.14	63	female
148	Y80.15	63	female
149	Y80.16	63	male
150	Y80.17	63	male
151	Y80.18	63	female
152	Y80.19	63	female
153	Y80.20	63	male
154	Y80.21	63	male
155	Y80.22	64	male
156	Y80.23	64	male
157	Y80.24	64	female
158	Y80.25	64	female
159	Y80.26	65	female
160	Y80.27	65	female
161	Y80.28	65	male
162	Y80.29	65	female
163	Y80.30	66	male
164	Y80.31	66	female
165	Y80.32	66	male
166	Y80.33	66	male
167	Y80.34	67	male
168	Y80.35	67	male
169	Y80.36	68	female
170	Y80.37	68	female
171	Y80.38	68	female
172	Y80.39	68	male
173	Y80.40	68	male
174	Y80.41	69	female
175	Y80.42	69	male
176	Y80.43	69	female
177	Y80.44	69	female
178	Y80.45	69	male
179	Y80.46	70	female
180	Y80.47	70	female
181	Y80.48	70	female
182	Y80.49	70	female
183	Y80.50	70	male
184	Y80.51	71	female
185	Y80.52	71	male
186	Y80.53	71	female
187	Y80.54	72	male
188	Y80.55	72	male
189	Y80.56	72	female
190	Y80.57	72	female
191	Y80.58	72	male
192	Y80.59	72	male
193	Y80.60	72	male
194	Y80.61	73	female
195	Y80.62	73	male
196	Y80.63	73	male
197	Y80.64	74	male
198	Y80.65	74	female
199	Y80.66	75	male
200	Y80.67	75	male
201	Y80.68	75	female
202	Y80.69	75	female
203	Y80.70	75	female
204	Y80.71	75	male
205	Y80.72	75	male
206	Y80.73	76	male
207	Y80.74	77	male
208	Y80.75	78	male
209	Y80.76	79	male
210	Y80.77	80	male
211	Y100.1	81	female
212	Y100.2	81	female
213	Y100.3	82	female
214	Y100.4	82	male
215	Y100.5	82	male
216	Y100.6	83	female
217	Y100.7	84	female
218	Y100.8	85	female
219	Y100.9	86	female
220	Y100.10	86	male
221	Y100.11	87	female
222	Y100.12	89	female
223	Y100.13	89	female
224	Y100.14	89	male
225	Y100.15	91	female
226	Y100.16	92	female
227	Y100.17	94	female
228	Y100.18	95	male
229	Y100.19	99	female
230	Y120.1	100	female
231	Y120.2	100	female
232	Y120.3	100	female
233	Y120.4	100	female
234	Y120.5	100	female
235	Y120.6	100	female
236	Y120.7	100	female
237	Y120.8	100	female
238	Y120.9	101	male
239	Y120.10	101	female
240	Y120.11	101	female
241	Y120.12	102	female
242	Y120.13	102	female
243	Y120.14	103	female
244	Y120.15	104	female
245	Y120.16	104	female
246	Y120.17	105	female
247	Y120.18	110	female

## Sheet: Supplementary Table 2
Supplementary Table 2 Preliminary screening of antioxidant strains.
Number	Strain name	Bacteria						Total Score
		Scavenging rates of DPPH %	Reducing activities (μmol/L)	Scavenging rates of ·OH %	Chelating rates of Fe²⁺ %	Scavenging rates of ·O²ˉ %	Inhibition of lipid peroxidation %
1	Lactobacillus reuteri G0669-5	1				1		2
2	Lactobacillus animalis G0670-3	1	1	1		1		4
3	Lactobacillus paragasseri G0671-1	1	1			1		3
4	Lactobacillus animalis G0671-2	1	1			1		3
5	Lactobacillus oris G0674-4	1	1			1		3
6	Enterococcus faecalis G0681-2	1				1		2
7	Lactobacillus murinus G0687-3	1		1		1		3
8	Lactobacillus murinus G0687-4	1	1	1		1		4
9	Enterococcus faecalis G0688-2	1	1	1		1		4
10	Lactobacillus gasseri G0690-2	1				1		2
11	Enterococcus faecalis G0690-5	1	1	1		1		4
12	Pediococcus pentosaceus G0706-1	1				1		2
13	Pediococcus pentosaceus G0727-2	1				1		2
14	Lactobacillus salivarius G0727-3	1		1		1		3
15	Lactobacillus paragasseri G0727-4	1	1	1				3
16	Pediococcus pentosaceus G0727-5	1	1					2
17	Lactobacillus brevis G0727-6	1	1			1		3
18	Lactobacillus salivarius G0727-7	1	1	1				3
19	Lactobacillus gasseri G0727-8	1	1			1	1	4
20	Lactobacillus gasseri G0729-2	1	1	1				3
21	Pediococcus pentosaceus G0734-1						1	1
22	Lactobacillus gasseri G0739-2	1				1		2
23	Lactobacillus animalis G0999-3	1		1		1		3
24	Lactobacillus saerimneri G0999-4	1				1		2
25	Pediococcus pentosaceus G1000-11		1					1
26	Pediococcus acidilactici G1000-12							0
27	Pediococcus pentosaceus G1000-16							0
28	Pediococcus pentosaceus G1003-1							0
29	Pediococcus pentosaceus G1041-2	1	1					2
30	Pediococcus pentosaceus G1041-3							0
31	Pediococcus pentosaceus G1041-6							0
32	Lactobacillus salivarius 0670-1		1	1				2
33	Lactobacillus salivarius 0671-1	1	1	1			1	4
34	Enterococcus hirae 0672-5	1	1	1				3
35	Lactobacillus mucosae 0673-5	1	1	1				3
36	Enterococcus faecalis 0673-6		1	1				2
37	Lactobacillus salivarius 0673-8	1	1	1				3
38	Lactobacillus salivarius 0674-1	1	1	1				3
39	Lactobacillus salivarius 0674-2	1	1	1				3
40	Enterococcus faecium 0674-6	1	1	1			1	4
41	Lactobacillus salivarius 0681-1	1	1	1				3
42	Enterococcus faecium 0681-9	1	1	1			1	4
43	Enterococcus faecium 0687-2	1	1	1				3
44	Weissella viridescens 0687-4							0
45	Weissella viridescens 0687-6	1	1	1				3
46	Weissella viridescens 0687-4		1	1				2
47	Weissella viridescens 0690-6	1	1	1		1		4
48	Lactobacillus mucosae 0699-4	1	1	1			1	4
49	Lactobacillus casei 0699-5	1		1				2
50	Enterococcus avium 0699-6			1				1
51	Enterococcus avium 0699-7	1		1				2
52	Enterococcus hirae 0700-2	1	1	1				3
53	Lactobacillus mucosae 0700-3	1	1	1		1		4
54	Lactobacillus amylovorus 0700-5		1	1				2
55	Enterococcus hirae 0700-6	1	1	1				3
56	Enterococcus hirae 0700-9	1	1	1				3
57	Enterococcus faecalis 0701-2	1	1	1				3
58	Lactobacillus plantarum 0701-4	1	1	1	1	1		5
59	Enterococcus faecium 0701-5	1	1	1				3
60	Enterococcus faecalis 0701-6	1	1	1				3
61	Weissella confusa 0702-1	1	1	1	1	1	1	6
62	Enterococcus hirae 0702-2	1	1					2
63	Weissella viridescens 0702-3	1	1		1		1	4
64	Enterococcus faecalis 0702-4	1	1	1				3
65	Weissella confusa 0702-5	1	1	1				3
66	Enterococcus hirae 0702-7	1	1	1				3
67	Weissella confusa 0702-9	1	1		1	1	1	5
68	Enterococcus faecalis 0703-1	1	1			1	1	4
69	Weissella cibaria 0703-2	1	1			1	1	4
70	Weissella cibaria 0703-3		1				1	2
71	Weissella cibaria 0703-4	1	1			1	1	4
72	Lactobacillus animalis 0703-5	1		1	1	1	1	5
73	Enterococcus gilvus 0706-1	1			1			2
74	Enterococcus avium 0706-2	1	1		1			3
75	Enterococcus avium 0706-3		1			1		2
76	Enterococcus faecalis 0706-6	1	1				1	3
77	Enterococcus avium 0706-8		1			1	1	3
78	Lactobacillus gasseri 0707-2	1					1	2
79	Lactobacillus salivarius 0707-3	1	1			1	1	4
80	Enterococcus faecalis 0707-4	1	1		1	1	1	5
81	Lactobacillus mucosae 0707-8	1	1		1		1	4
82	Lactobacillus salivarius 0707-12	1	1				1	3
83	Lactobacillus salivarius 0707-15	1	1			1		3
84	Lactococcus lactis 0708-1			1		1	1	3
85	Lactobacillus salivarius 0708-2	1	1				1	3
86	Lactococcus lactis 0708-3	1		1		1		3
87	Lactobacillus fermentum 0708-4	1	1				1	3
88	Lactococcus garvieae 0708-7	1	1			1	1	4
89	Lactobacillus delbrueckii subsp. indicus 0709-4	1			1		1	3
90	Enterococcus faecium 0713-1		1		1			2
91	Enterococcus durans 0713-2			1		1	1	3
92	Enterococcus faecium 0713-4	1	1			1	1	4
93	Enterococcus faecium 0713-7	1			1	1	1	4
94	Enterococcus faecalis 0713-9		1		1		1	3
95	Enterococcus faecalis 0714-1		1		1		1	3
96	Enterococcus hirae 0714-2	1	1				1	3
97	Enterococcus faecalis 0714-3	1	1		1	1	1	5
98	Enterococcus faecium 0715-1	1	1			1	1	4
99	Enterococcus faecium 0715-4	1	1			1	1	4
100	Lactobacillus mucosae 0715-10							0
101	Enterococcus faecium 0715-11							0
102	Enterococcus faecium 0717-1		1					1
103	Enterococcus faecium 0717-2		1		1			2
104	Lactobacillus fermentum 0718-5	1	1		1			3
105	Lactobacillus fermentum 0718-6	1	1		1			3
106	Enterococcus faecium 0718-3		1		1			2
107	Lactobacillus salivarius 0725-1	1	1		1	1		4
108	Lactobacillus salivarius 0725-2	1	1		1			3
109	Lactobacillus gasseri 0725-3		1		1			2
110	Lactobacillus mucosae 0725-4	1	1		1		1	4
111	Lactobacillus salivarius 0725-7	1	1		1		1	4
112	Lactobacillus gasseri 0725-10		1		1			2
113	Lactobacillus salivarius 0725-11	1	1		1			3
114	Lactobacillus fermentum 0725-12	1	1		1			3
115	Lactobacillus gasseri 0725-14		1		1	1	1	4
116	Enterococcus faecalis 0726-3		1		1			2
117	Lactobacillus salivarius 0726-4		1		1		1	3
118	Enterococcus faecalis 0726-6		1		1		1	3
119	Lactobacillus fermentum 0726-7	1	1		1		1	4
120	Lactobacillus delbrueckii subsp. lactis 0729-1	1			1			2
121	Lactobacillus fermentum 0729-2	1	1		1			3
122	Lactobacillus mucosae 0729-6	1	1		1			3
123	Enterococcus faecium 0729-9	1	1		1		1	4
124	Lactobacillus plantarum 0729-10	1	1	1	1		1	5
125	Lactobacillus plantarum 0734-1	1	1		1	1	1	5
126	Lactobacillus plantarum 0734-6		1		1			2
127	Lactobacillus plantarum 0734-8		1		1			2
128	Lactobacillus animalis 0736-1	1	1		1			3
129	Enterococcus hirae 0736-3		1	1	1			3
130	Enterococcus avium 0737-1		1		1		1	3
131	Lactobacillus delbrueckii subsp. indicus 0737-4	1	1		1		1	4
132	Enterococcus hirae 0737-8		1		1			2
133	Lactobacillus salivarius 0738-4	1	1		1			3
134	Lactobacillus salivarius 0738-5	1	1		1			3
135	Lactobacillus gasseri 0739-1		1		1	1		3
136	Lactobacillus salivarius 0739-5	1	1		1		1	4
137	Lactobacillus salivarius 0739-8							0
138	Lactobacillus salivarius 0739-9	1	1					2
139	Lactobacillus salivarius 0739-10							0
140	Enterococcus gallinarum 0741-1	1	1	1				3
141	Enterococcus avium 0741-2		1	1				2
142	Enterococcus avium 0741-4	1	1	1				3
143	Enterococcus avium 0741-5	1	1	1				3
144	Lactobacillus crispatus 0769-5	1		1	1	1		4
145	Lactobacillus casei 0769-8		1	1				2
146	Lactobacillus crispatus 0769-9	1	1	1				3
147	Lactobacillus mucosae 0770-2	1	1	1				3
148	Lactobacillus gasseri 0770-6	1	1				1	3
149	Lactobacillus salivarius 0997-1							0
150	Lactobacillus salivarius 0997-7	1	1			1		3
151	Lactobacillus salivarius 0997-9	1	1	1		1	1	5
152	Lactobacillus gasseri 0999-1	1		1		1	1	4
153	Lactobacillus salivarius 0999-2	1		1	1		1	4
154	Lactobacillus kitasatonis 0999-3	1	1	1			1	4
155	Lactobacillus animalis 0999-4	1			1	1	1	4
156	Lactobacillaceae bacterium 0999-6	1	1	1		1		4
157	Lactobacillus sp. 0999-8	1		1	1			3
158	Lactobacillus sp. 0999-10	1	1	1	1			4
159	Weissella cibaria 1000-2		1					1
160	Enterococcus hirae 1000-4			1			1	2
161	Lactococcus garvieae 1000-6	1	1	1				3
162	Enterococcus thailandicus 1000-9	1	1	1			1	4
163	Lactococcus garvieae 1000-10	1	1	1				3
164	Lactobacillus salivarius 1001-2	1	1	1	1	1		5
165	Lactobacillus salivarius 1001-10	1		1	1		1	4
166	Weissella sp. 1003-7							0
167	Weissella confusa 1003-2		1		1			2
168	Pediococcus pentosaceus 1003-4	1					1	2
169	Weissella cibaria 1003-3	1		1			1	3
170	Weissella confusa 1003-6		1	1			1	3
171	Enterococcus faecalis 1004-1	1	1	1	1			4
172	Enterococcus faecalis 1004-1	1	1	1				3
173	Weissella cibaria 1004-6	1	1		1		1	4
174	Enterococcus faecalis 1004-7	1	1	1			1	4
175	Weissella cibaria 1004-8		1		1	1	1	4
176	Enterococcus faecalis 1004-10	1	1	1	1		1	5
177	Enterococcus gilvus 1024-3	1		1	1	1	1	5
178	Enterococcus faecium 1024-2	1	1	1			1	4
179	Enterococcus avium 1024-6	1	1	1		1	1	5
180	Enterococcus faecium 1024-8	1	1	1			1	4
181	Enterococcus faecalis 1028-1	1	1	1	1		1	5
182	Enterococcus faecium 1028-2	1		1				2
183	Lactobacillus fermentum 1028-3	1	1	1	1		1	5
184	Enterococcus avium 1028-6	1		1	1		1	4
185	Enterococcus faecium 1028-8		1	1			1	3
The index is higher than the control strain marked as 1

## Sheet: Supplementary Table 3
Supplementary Table 3 Re-screening of antioxidant strains.
Number	Strain name	Bacteria						Extracellular substance						Intracellular substance						Cell debris						Total Score
		Scavenging rates of DPPH %	Reducing activities (μmol/L)	Scavenging rates of ·OH %	Chelating rates of Fe²⁺ %	Scavenging rates of ·O²ˉ %	Inhibition of lipid peroxidation %	Scavenging rates of DPPH %	Reducing activities (μmol/L)	Scavenging rates of ·OH %	Chelating rates of Fe²⁺ %	Scavenging rates of ·O²ˉ %	Inhibition of lipid peroxidation %	Scavenging rates of DPPH %	Reducing activities (μmol/L)	Scavenging rates of ·OH %	Chelating rates of Fe²⁺ %	Scavenging rates of ·O²ˉ %	Inhibition of lipid peroxidation %	Scavenging rates of DPPH %	Reducing activities (μmol/L)	Scavenging rates of ·OH %	Chelating rates of Fe²⁺ %	Scavenging rates of ·O²ˉ %	Inhibition of lipid peroxidation %
58	Lactobacillus plantarum 0701-4	1	1	1	1	1		1			1						1		1	1					1	11
61	Weissella confusa 0702-1	1	1	1	1	1	1	1	1							1	1		1	1	1		1		1	15
67	Weissella confusa 0702-9	1	1		1	1	1	1	1	1						1	1		1	1	1		1		1	15
72	Lactobacillus animalis 0703-5	1		1	1	1	1	1		1		1	1				1	1	1	1	1	1			1	16
80	Enterococcus faecalis 0707-4	1	1		1	1	1	1								1	1	1	1	1	1	1	1		1	15
97	Enterococcus faecalis 0714-3	1	1		1	1	1	1								1	1	1		1	1	1	1		1	14
124	Lactobacillus plantarum 0729-10	1	1	1	1		1	1	1						1	1		1	1	1	1	1	1	1	1	17
125	Lactobacillus plantarum 0734-1	1	1		1	1	1	1		1		1				1		1	1	1	1	1			1	15
151	Lactobacillus salivarius 0997-9	1	1	1		1	1	1	1							1	1	1	1	1	1	1		1	1	16
164	Lactobacillus salivarius 1001-2	1	1	1	1	1		1	1							1	1	1	1	1		1	1	1	1	16
176	Enterococcus faecalis 1004-10	1	1	1	1		1	1			1		1			1	1			1	1		1		1	14
177	Enterococcus gilvus 1024-3	1		1	1	1	1	1								1		1		1	1	1	1		1	13
179	Enterococcus avium 1024-6	1	1	1		1	1	1								1	1	1	1	1	1		1	1	1	15
181	Enterococcus faecalis 1028-1	1	1	1	1		1	1								1	1	1	1	1	1		1	1	1	15
183	Lactobacillus fermentum 1028-3	1	1	1	1		1	1	1	1	1					1	1	1		1	1	1		1		16
The index is higher than the control strain marked as 1

## Sheet: Supplementary Table 4
Supplementary Table 4 Specific molecular target sequence 124_03212 of LP124.
>124_03212
ATGGCTAAAAAGATTATTGTGGTTGGTGGCGTTGCTGGTGGTGCTTCCGTAGCAGCTCGT
GCAAGGCGGTTAGATGAAAAGGCCGAAGTTGTGATGTTTGAAAAGGGGCCCAACGTGTCC
TTCTCAAACTGCGCCTTACCTTATCACTTATCTGGAACCATTCCGGATGCTGACAGCATT
GTCCTCATGGATCCCCCACAGTTTAAAGCGCAATATAACATTGATGCCGTTGTTAACCAT
GAAGTGACTGGGATTGATCCCAAAAAGCAAACCGTTACCGTGAAAAACGTCTTGGATGAT
ACCGAAGAGAGCGTTGCTTACGACGAATTAGTTCTATCACCAGGTGCTGAACCAATCCGG
CCAAAATCAATTGCGGGTGTTGATGGTGAAAACGTCTTTACTATGCGTAACGTTGTGGAC
ATCAAGAAGATTAAATCCTACTTGGACGAAAAAAAGGAGGTCGAAACCGTTTCCGTTATC
GGTGGTGGCTTTATTGGGATTGAAACTGCCGAAAACCTTATCCAGGGTGGTTACAAAGTT
AACTTGATTGAAGGCATGGATCACGTGCTGGGAACGATTGATTATGATATGGCCCAGATC
ATTCAAAAAACGATGCTGGATCACGGAATCAACCTGTTAACCAGTGAAACGGTCACTAAG
ATTACACCTGATAGCGTTAAATTGGCGTCCGGAAAGAGTTTACCAAGCCAGGCCGTTGTT
CTGTCCGTGGGTGTTTTACCGGACACCCGGTTGGCAACCCAAGTAGGTGCTGAAATCGGT
AAAACGGGTGGTATTAAAGTGGATCAAGGGTATCAAACCACGGTGCCGCATATCTACGCC
GTTGGGGATGCGGTGGAAGTTCAAAACCGGATTACCCGCAAGCCAGCTAAGTTAAACTTA
GCCTTCCCAGCTCAAATTGAAGCACGAATGGCCGTGGACCACATGTATGGTCGCCCCATC
CAAAACCGTGGTGTTATCGGCTCACAATGTATTCCGATTTTTGAAATGAACGTGGCTTCC
ACTGGTTTAACCGAAGCAGAAGCGAAGGAAAACGACATTGACTACCGCGCCGTTACCATC
ATCCCGAAGGATAAGGTCGCTTTGATGCCACACGCTAAGCCGCTCTACTTTAAGTTAGTT
TTTGCTTATCCAAGTGGTGAAATTCTGGGTGCTCAAGCCATCGGTGAAAGCTCCGTGGAC
AAGCAGGTCGACGTTATCGCCACTGAAATTACCAATGGCGGCTACGTGGAGGACCTAGAA
GCACTGGAACTGTGCTACCAGCCAATGTTTAGTACTGCTAAGAATGCCGTTAACATGGCC
GGTTTAGTGGCATCCAACGTGTTAAACAATGAATTCAAGCAAGTCAGTGTGACGGAAGTT
CGTGATCTGGTTGAAAAGGGTGCCGATATTATCGATGTCCGTGAAAAGTTTGAATATGAC
GAAGGTCACGTGAAAACAGCCAAGAACATCCCAATGAGTGAATTCCGTGATCGTTTGGAT
GAAATTCCAACGGACGAGCCAGTTTATATCCATTGTCTGAGCGGCCAACGGAGTTACAAC
GTGGTCCGAGCACTGGTCAACCTGGGCTACACCAACGTTTATAACATTGCAGGATCCTAT
CTGGATATTTCCGAATATGAATACTATACGGATACGGTTACGGGTCGCGACCCAATTGTG
ACGAAATACCGGTTTGACTTGTTATAA

## Sheet: Supplementary Table 5
Supplementary Table 5 Metabolomics analysis of LP 124 (negative mode).
Compound_ID	Name	Formula	Molecular Weight	RT [min]	neg_LP
Com_1_neg	L-(+)-Lactic acid	C3 H6 O3	90.0318	2.415	72900000000
Com_6_neg	α,α-Trehalose	C12 H22 O11	342.116	1.232	20600000000
Com_7_neg	4-Oxoproline	C5 H7 N O3	129.043	1.935	17500000000
Com_11_neg	L-Glutamic acid	C5 H9 N O4	147.054	1.199	6620000000
Com_12_neg	O-Acetylserine	C5 H9 N O4	147.054	1.422	5650000000
Com_13_neg	Phosphoenolpyruvic acid	C3 H5 O6 P	167.983	1.618	5130000000
Com_17_neg	Elaidic acid	C18 H34 O2	282.256	14.526	4440000000
Com_19_neg	N-Acetyl-DL-glutamic acid	C7 H11 N O5	189.064	1.998	3370000000
Com_20_neg	2-Hydroxycaproic acid	C6 H12 O3	132.079	8.133	3320000000
Com_21_neg	3-Phosphoglyceric acid	C3 H7 O7 P	185.993	1.305	3240000000
Com_22_neg	N-α-Acetyl-L-asparagine	C6 H10 N2 O4	174.064	1.363	3150000000
Com_23_neg	Maltotriose	C18 H32 O16	504.17	1.443	3010000000
Com_24_neg	D-(-)-Fructose	C6 H12 O6	180.064	1.244	2890000000
Com_25_neg	N-Acetylaspartic acid	C6 H9 N O5	175.048	1.635	2770000000
Com_26_neg	N-Acetyl-L-glutamine	C7 H12 N2 O4	188.08	1.525	2760000000
Com_31_neg	3-Phenyllactic acid	C9 H10 O3	166.063	8.246	2020000000
Com_32_neg	Acetyl-CoA	C23 H38 N7 O17 P3 S	809.127	7.743	1990000000
Com_34_neg	Cyclic ADP-ribose	C15 H21 N5 O13 P2	541.061	1.443	1700000000
Com_35_neg	Uridine monophosphate (UMP)	C9 H13 N2 O9 P	324.036	1.345	1640000000
Com_36_neg	L-Aspartic acid	C4 H7 N O4	133.038	1.195	1640000000
Com_38_neg	Methylmalonic acid	C4 H6 O4	118.027	2.212	1600000000
Com_39_neg	D-α-Hydroxyglutaric acid	C5 H8 O5	148.038	1.754	1510000000
Com_42_neg	Glycyl-L-leucine	C8 H16 N2 O3	188.116	1.513	1420000000
Com_45_neg	α-Linolenic acid	C18 H30 O2	278.225	14.115	1350000000
Com_48_neg	Thymidine 5'-monophosphate	C10 H15 N2 O8 P	322.057	2.05	1250000000
Com_51_neg	Adenine	C5 H5 N5	135.055	1.47	1120000000
Com_53_neg	Purine	C5 H4 N4	120.043	1.37	1110000000
Com_56_neg	Flavin adenine dinucleotide (FAD)	C27 H33 N9 O15 P2	785.16	7.325	1020000000
Com_61_neg	D-2-Aminoadipic acid	C6 H11 N O4	161.069	1.985	912000000
Com_65_neg	(±)9(10)-DiHOME	C18 H34 O4	314.246	12.78	796000000
Com_66_neg	Xanthine	C5 H4 N4 O2	152.034	1.874	760000000
Com_74_neg	Nicotinamide adenine dinucleotide	C21 H27 N7 O14 P2	663.111	1.448	612000000
Com_75_neg	DL-4-Hydroxyphenyllactic acid	C9 H10 O4	136.053	6.278	601000000
Com_77_neg	Dihydroxyacetone phosphate	C3 H7 O6 P	169.998	1.278	529000000
Com_79_neg	(±)12(13)-DiHOME	C18 H34 O4	314.246	12.461	520000000
Com_88_neg	α-D-Glucose-1,6-bisphosphate	C6 H14 O12 P2	339.996	1.08	454000000
Com_89_neg	lipoamide	C8 H15 N O S2	205.059	1.941	443000000
Com_98_neg	5-amino-1-phenyl-1H-pyrazole-4-carbonitrile	C10 H8 N4	184.074	8.267	382000000
Com_99_neg	1,5-Anhydro-D-glucitol	C6 H12 O5	164.069	1.422	381000000
Com_103_neg	2'-Deoxyadenosine 5'-monophosphate (dAMP)	C10 H14 N5 O6 P	331.068	1.724	351000000
Com_106_neg	Genistein	C15 H10 O5	270.053	10.785	334000000
Com_108_neg	D-(-)-Ribose	C5 H10 O5	150.053	1.308	308000000
Com_113_neg	(R)-3-Hydroxyisobutyric acid	C4 H8 O3	104.048	3.053	288000000
Com_114_neg	D-(-)-Mannitol	C6 H14 O6	182.079	1.181	287000000
Com_116_neg	Gluconic acid	C6 H12 O7	196.059	1.205	282000000
Com_115_neg	2-Phosphoglyceric acid	C3 H7 O7 P	185.993	1.122	282000000
Com_120_neg	3-[(methoxycarbonyl)amino]-2,2,3-trimethylbutanoic acid	C9 H17 N O4	203.116	8.383	279000000
Com_121_neg	δ-Gluconic acid δ-lactone	C6 H10 O6	132.043	1.362	278000000
Com_124_neg	Threonine	C4 H9 N O3	119.059	1.198	261000000
Com_130_neg	Cytidine-5'-monophosphate	C9 H14 N3 O8 P	323.052	1.295	250000000
Com_136_neg	N-Acetylglycine	C4 H7 N O3	117.043	1.515	240000000
Com_141_neg	3-Hydroxy-3-methylglutaric acid	C6 H10 O5	162.053	2.647	234000000
Com_147_neg	N-Acetyl-D-alloisoleucine	C8 H15 N O3	173.106	8.15	210000000
Com_160_neg	Guanosine monophosphate (GMP)	C10 H14 N5 O8 P	363.058	1.424	187000000
Com_161_neg	L-Threonic acid	C4 H8 O5	136.037	1.224	184000000
Com_167_neg	4-Acetyl-3-hydroxy-5-methylphenyl β-D-glucopyranoside	C15 H20 O8	328.116	7.356	178000000
Com_169_neg	Cytidine	C9 H13 N3 O5	243.088	1.294	172000000
Com_171_neg	trans-Petroselinic Acid	C18 H34 O2	328.262	12.973	171000000
Com_175_neg	Ethylmalonic acid	C5 H8 O4	132.043	5.258	167000000
Com_180_neg	α-Lactose	C12 H22 O11	388.122	1.631	161000000
Com_183_neg	N1-isopropyl-2-(1H-2-pyrrolylcarbonyl)-1-hydrazinecarboxamide	C9 H14 N4 O2	246.089	8.132	155000000
Com_199_neg	N-lactoyl-phenylalanine	C12 H15 N O4	237.1	8.437	133000000
Com_203_neg	2-(1H-benzimidazol-2-yl)-3-phenylacrylonitrile	C16 H11 N3	245.093	8.125	130000000
Com_206_neg	16-Hydroxyhexadecanoic acid	C16 H32 O3	272.235	13.206	127000000
Com_209_neg	L-Histidine	C6 H9 N3 O2	155.07	1.175	123000000
Com_211_neg	2-Aminoadipic acid	C6 H11 N O4	161.069	3.407	123000000
Com_219_neg	2-Piperidinone	C5 H9 N O	99.0687	1.997	112000000
Com_222_neg	N-Acetylalanine	C5 H9 N O3	131.059	1.636	111000000
Com_242_neg	N-Acetylvaline	C7 H13 N O3	159.09	7.778	100000000
Com_257_neg	(±)9-HpODE	C18 H32 O4	294.22	14.007	94712457
Com_262_neg	Phosphocholine	C5 H15 Cl N O4 P	219.043	1.299	92669500
Com_267_neg	methyl 2-[(2-acetyl-3-oxo-1-butenyl)amino]acetate	C9 H13 N O4	199.085	6.961	90722543
Com_269_neg	Porphobilinogen	C10 H14 N2 O4	226.096	5.424	90025450
Com_270_neg	D-Mannitol 1-phosphate	C6 H15 O9 P	262.046	1.108	89957694
Com_279_neg	3-Ureidopropionic acid	C4 H8 N2 O3	132.054	1.373	86659422
Com_288_neg	Kinic Acid	C7 H12 O6	192.064	1.468	82085409
Com_294_neg	PA (9:0/15:0)	C27 H53 O8 P	1072.7	15.681	81393839
Com_297_neg	Androsterone glucuronide	C25 H38 O8	466.25	12.304	80312381
Com_299_neg	D-Mannose 6-phosphate	C6 H13 O9 P	260.03	1.23	79491704
Com_300_neg	N-Acetyl-L-phenylalanine	C11 H13 N O3	207.09	8.197	79389887
Com_304_neg	D-Malic Acid	C4 H6 O5	134.022	1.404	76340351
Com_328_neg	2-Methylhippuric acid	C10 H11 N O3	193.074	7.846	68547319
Com_329_neg	N-Acetyl-DL-norvaline	C7 H13 N O3	159.09	6.686	67425365
Com_344_neg	Guanosine	C10 H13 N5 O5	283.092	2.696	64452277
Com_350_neg	Azelaic acid	C9 H16 O4	188.105	9.472	62675407
Com_352_neg	Isobutyrylglycine	C6 H11 N O3	145.074	6.194	62600268
Com_353_neg	Pseudouridine	C9 H12 N2 O6	244.07	1.51	62387859
Com_359_neg	Desthiobiotin	C10 H18 N2 O3	214.132	6.27	60512277
Com_372_neg	Adipamide	C6 H12 N2 O2	144.09	1.528	58230547
Com_398_neg	2'-Deoxycytidine 5'-monophosphate (dCMP)	C9 H14 N3 O7 P	307.057	1.372	52504624
Com_412_neg	LPG 19:1	C25 H49 O9 P	524.312	14.26	50387889
Com_415_neg	13-Hpotre(R)	C18 H30 O4	310.215	12.334	49194144
Com_419_neg	Pyridoxal-5'-phosphate	C8 H10 N O6 P	211.046	2.001	48660441
Com_428_neg	2'-Deoxycytidine	C9 H13 N3 O4	227.091	1.352	46810777
Com_430_neg	2-(acetylamino)-4-(methylthio)butanoic acid	C7 H13 N O3 S	191.062	6.459	46662192
Com_435_neg	D-Xylonic Acid Lithium Salt	C5 H10 O6	166.048	1.205	46071291
Com_443_neg	Prostaglandin E3	C20 H30 O5	386.186	4.614	45420398
Com_451_neg	Robenidine	C15 H13 Cl2 N5	333.052	6.214	43637227
Com_458_neg	S-Methyl-5'-thioadenosine	C11 H15 N5 O3 S	297.09	7.223	42747161
Com_459_neg	D-Glucose 6-phosphate	C6 H13 O9 P	260.03	1.108	42697423
Com_464_neg	LPG 16:0	C22 H45 O9 P	484.28	13.89	41667160
Com_479_neg	L-Dopa	C9 H11 N O4	197.069	7.202	39205942
Com_481_neg	L-Asparagine	C4 H8 N2 O3	132.054	1.147	39092224
Com_511_neg	8,8'-dicarboxy-1,1'-binaphthalene	C22 H14 O4	342.092	5.477	34986969
Com_526_neg	LPG 18:1	C24 H47 O9 P	510.296	14.059	33333236
Com_538_neg	3-Hydroxypicolinic acid	C6 H5 N O3	139.027	9.346	32039349
Com_558_neg	PG (16:0/18:1)	C40 H77 O10 P	748.528	16.273	29987090
Com_561_neg	5-chloro-N-(4-morpholinophenyl)-1H-indole-2-carboxamide	C19 H18 Cl N3 O2	355.113	6.044	29754409
Com_565_neg	Nicotinamide adenine dinucleotide phosphate	C21 H28 N7 O17 P3	743.078	1.341	29206527
Com_569_neg	Nalpha-Acetyl-L-Arginine	C8 H16 N4 O3	216.122	1.499	28871622
Com_579_neg	Asp-Phe methyl ester	C14 H18 N2 O5	294.122	7.113	28245115
Com_595_neg	L-Ascorbate	C6 H8 O6	176.032	2.205	26997815
Com_619_neg	N-{6-[(7-chloro-4-quinazolinyl)oxy]-3-pyridinyl}-4-methoxybenzamide	C21 H15 Cl N4 O3	406.088	1.411	25333909
Com_620_neg	5-(tert-butyl)-2-methyl-N-(5-methyl-3-isoxazolyl)-3-furamide	C14 H18 N2 O3	262.132	7.774	25299265
Com_652_neg	3-amino-2,6-diphenyl-4,7-dihydro-2H-pyrazolo[3,4-d]pyrimidin-4-one	C17 H13 N5 O	303.11	4.609	23212242
Com_658_neg	L-Glutamine	C5 H10 N2 O3	146.07	1.188	23066101
Com_671_neg	Piceatannol	C14 H12 O4	244.074	10.391	22317055
Com_684_neg	Soyasaponin I	C48 H78 O18	942.524	12.403	21769123
Com_695_neg	4-((5-(4-Nitrophenyl)oxazol-2-yl)amino)benzonitrile	C16 H10 N4 O3	306.078	7.585	21104781
Com_696_neg	2'-Deoxyguanosine 5'-monophosphate (dGMP)	C10 H14 N5 O7 P	347.068	6.569	21084068
Com_716_neg	PI (16:0/18:2)	C43 H79 O13 P	834.529	15.801	20225813
Com_730_neg	PG (15:0/15:0)	C36 H71 O10 P	694.482	15.545	19665883
Com_743_neg	L-Methionine	C5 H11 N O2 S	149.052	0.551	19061173
Com_767_neg	3,8,9-trihydroxy-10-propyl-3,4,5,8,9,10-hexahydro-2H-oxecin-2-one	C12 H20 O5	244.131	9.651	18028999
Com_801_neg	2'-Deoxyinosine 5'-monophosphate	C10 H13 N4 O7 P	332.053	16.548	16856723
Com_813_neg	Adenosine triphosphate (ATP)	C10 H16 N5 O13 P3	506.996	16.566	16546549
Com_814_neg	11(E)-Eicosenoic Acid	C20 H38 O2	310.287	14.879	16535779
Com_818_neg	UTP	C9 H15 N2 O15 P3	483.969	16.565	16403147
Com_831_neg	2,3-Bisphospho-D-glyceric acid	C3 H8 O10 P2	265.959	16.562	15635683
Com_834_neg	Ornithine	C5 H12 N2 O2	132.09	1.173	15487064
Com_837_neg	Gibberellin A4	C19 H24 O5	332.159	7.444	15327118
Com_889_neg	PG (18:1/18:2)	C42 H77 O10 P	772.529	15.955	13589794
Com_920_neg	2,3-dinor Prostaglandin E1	C18 H30 O5	308.199	12.821	12690383
Com_935_neg	Trehalose 6-phosphate	C12 H23 O14 P	422.083	1.106	12012936
Com_956_neg	Estriol 17-sulfate	C18 H24 O6 S	368.126	7.11	11511713
Com_1041_neg	Corticosterone	C21 H30 O4	346.218	12.957	9569021
Com_1057_neg	gamma-Glutamyltyrosine	C14 H18 N2 O6	310.117	5.329	9233849
Com_1075_neg	Phenobarbital	C12 H12 N2 O3	232.085	8.247	8867411
Com_1099_neg	FAHFA (18:2/20:4)	C38 H62 O4	582.463	14.326	8432579
Com_1123_neg	Medroxyprogesterone	C22 H32 O3	344.231	11.069	8030613
Com_1146_neg	Tetradecanedioic acid	C14 H26 O4	258.183	12.78	7724450
Com_1149_neg	Shikimic acid	C7 H10 O5	174.053	3.542	7649964
Com_1185_neg	Dodecanedioic acid	C12 H22 O4	230.152	11.178	7312442
Com_1208_neg	5-(1,2-dithiolan-3-yl)pentanamide	C8 H15 N O S2	205.06	4.893	7033213
Com_1213_neg	Deoxycholic acid	C24 H40 O4	392.293	12.608	6978402
Com_1223_neg	α-Estradiol	C18 H24 O2	272.174	9.302	6891123
Com_1234_neg	N-Acetyl-α-D-glucosamine 1-phosphate	C8 H16 N O9 P	301.057	1.303	6730648
Com_1236_neg	PG (14:0/18:1)	C38 H73 O10 P	720.497	15.761	6707573
Com_1272_neg	PA (18:2/18:2)	C39 H69 O8 P	696.476	15.767	6173468
Com_1303_neg	PG (16:0/18:2)	C40 H75 O10 P	746.513	15.867	5652477
Com_1357_neg	FAHFA (18:2/3:0)	C21 H36 O4	352.262	14.105	5158421
Com_1381_neg	D-ribose 5-phosphate	C5 H11 O8 P	230.019	1.114	4876593
Com_1392_neg	PA (16:0/18:2)	C37 H69 O8 P	672.475	15.979	4754488
Com_1420_neg	L-(-)-Glyceric acid	C3 H6 O4	106.027	0.023	4472820
Com_1440_neg	3-[3-(beta-D-Glucopyranosyloxy)-2-hydroxyphenyl]propanoic acid	C15 H20 O9	344.111	5.752	4234964
Com_1466_neg	Cholic acid	C24 H40 O5	408.288	11.569	4009370
Com_1519_neg	PG (14:0/19:1)	C39 H75 O10 P	734.512	16.055	3638058
Com_1524_neg	PG (18:2/18:2)	C42 H75 O10 P	770.514	15.68	3608513
Com_1560_neg	Feruloylcholine	C15 H22 N O4	280.154	14.425	3215826
Com_1579_neg	PE (15:0/17:0)	C37 H74 N O8 P	691.518	16.026	3065090
Com_1618_neg	Glycyl-L-Proline	C7 H12 N2 O3	172.085	1.34	2779834
Com_1667_neg	Adrenosterone	C19 H24 O3	300.174	13.705	2449873
Com_1677_neg	Lipoic acid	C8 H14 O2 S2	206.043	1.612	2395514
Com_1701_neg	Acetyl-N-formyl-5-methoxykynurenamine	C13 H16 N2 O4	218.106	6.74	2289137
Com_1705_neg	PG (14:0/15:0)	C35 H69 O10 P	680.466	15.35	2250423
Com_1731_neg	FAHFA (18:1/3:0)	C21 H38 O4	354.277	14.296	2125289
Com_1763_neg	PE (16:0/18:2)	C39 H74 N O8 P	715.518	15.68	1925279
Com_1786_neg	LPA 18:2	C21 H39 O7 P	434.244	13.894	1844397
Com_1799_neg	N-Acetyltryptophan	C13 H14 N2 O3	246.101	8.245	1805274
Com_1824_neg	PG (14:0/18:2)	C38 H71 O10 P	718.481	15.488	1691630
Com_1836_neg	PA (18:1/18:2)	C39 H71 O8 P	698.492	16.09	1650434
Com_1975_neg	PG (16:0/18:3)	C40 H73 O10 P	744.497	15.6	1157474
Com_2029_neg	Sucrose	C12 H22 O11	342.117	0.506	915489
Com_2062_neg	2-Methyl-3-hydroxybutyric acid	C5 H10 O3	118.063	0.028	822421
Com_2068_neg	Isobutyryl carnitine	C11 H21 N O4	231.147	5.933	815166
Com_2080_neg	PG (15:0/16:0)	C37 H73 O10 P	708.497	15.745	794094
Com_2184_neg	D-Glyceraldehyde 3-phosphate	C3 H7 O6 P	169.998	0.806	474601
Com_2258_neg	cis-Aconitate	C6 H6 O6	174.017	0.504	204563

## Sheet: Supplementary Table 6
Supplementary Table 6 Metabolomics analysis of LP 124 (positive mode).
Compound_ID	Name	Formula	Molecular Weight	RT [min]	pos_LP
Com_2_pos	Trigonelline	C7 H7 N O2	115.063	1.358	52800000000
Com_4_pos	3-Methoxyflavone	C16 H12 O3	274.066	1.666	48500000000
Com_5_pos	L-Phenylalanine	C9 H11 N O2	165.079	5.324	43000000000
Com_6_pos	L-Pyroglutamic acid	C5 H7 N O3	129.043	2.041	38100000000
Com_7_pos	L-Norleucine	C6 H13 N O2	131.095	2.707	36100000000
Com_11_pos	N6-Acetyl-L-lysine	C8 H16 N2 O3	188.116	1.619	20700000000
Com_13_pos	Nicotinamide	C6 H6 N2 O	122.048	1.871	18000000000
Com_14_pos	L-Proline	C5 H9 N O2	115.063	1.792	16700000000
Com_15_pos	D-(+)-Maltose	C12 H22 O11	364.097	1.31	14200000000
Com_17_pos	L(-)-Carnitine	C7 H15 N O3	161.105	1.278	12100000000
Com_25_pos	2-Hydroxyphenylalanine	C9 H11 N O3	181.074	2.212	8160000000
Com_26_pos	DL-Tryptophan	C11 H12 N2 O2	204.09	6.763	8150000000
Com_27_pos	Indole-3-acrylic acid	C11 H9 N O2	187.064	6.725	8130000000
Com_41_pos	Adenosine 5'-monophosphate	C10 H14 N5 O7 P	347.062	1.502	5890000000
Com_42_pos	5-(hydroxymethyl)-4-methoxy-2,5-dihydrofuran-2-one	C6 H8 O4	161.069	1.641	5860000000
Com_54_pos	DL-Stachydrine	C7 H13 N O2	143.095	1.385	4250000000
Com_57_pos	3-(2-chlorophenyl)-3-(2,4-difluoroanilino)acrylonitrile	C15 H9 Cl F2 N2	290.04	1.736	4210000000
Com_58_pos	7-methylpyrimido[4,5-d]pyrimidin-4-amine	C7 H7 N5	161.069	1.74	4190000000
Com_59_pos	Xanthurenic acid	C10 H7 N O4	205.038	1.26	4140000000
Com_60_pos	Υ-Aminobutyric acid (GABA)	C4 H9 N O2	103.063	1.463	3960000000
Com_66_pos	Crotonic acid	C4 H6 O2	86.0369	1.426	3060000000
Com_72_pos	Acetylcholine	C7 H15 N O2	145.11	1.329	2860000000
Com_78_pos	DL-Carnitine	C7 H15 N O3	161.105	1.682	2630000000
Com_83_pos	Nicotinamide adenine dinucleotide (NAD+)	C21 H27 N7 O14 P2	663.108	1.803	2360000000
Com_85_pos	NAD	C21 H27 N7 O14 P2	663.108	2.375	2340000000
Com_89_pos	Betaine	C5 H11 N O2	117.079	1.418	2160000000
Com_93_pos	Choline	C5 H13 N O	103.1	1.255	2020000000
Com_94_pos	D-(+)-Pipecolinic acid	C6 H11 N O2	129.079	1.155	2000000000
Com_97_pos	QLK	C17 H33 N5 O5	387.246	8.216	1880000000
Com_99_pos	L-(-)-Methionine	C5 H11 N O2 S	149.051	1.877	1870000000
Com_109_pos	5'-S-Methyl-5'-thioadenosine	C11 H15 N5 O3 S	297.089	6.903	1760000000
Com_107_pos	α-Eleostearic acid	C18 H30 O2	278.224	13.792	1760000000
Com_110_pos	N-[2-chloro-6-(trifluoromethoxy)phenyl]-2,2-dimethylpropanamide	C12 H13 Cl F3 N O2	295.058	1.224	1740000000
Com_111_pos	3-amino-2-phenyl-2H-pyrazolo[4,3-c]pyridine-4,6-diol	C12 H10 N4 O2	242.08	10.026	1740000000
Com_117_pos	TKK	C16 H33 N5 O5	375.252	11.949	1610000000
Com_126_pos	(+/-)12(13)-DiHOME	C18 H34 O4	296.234	13.799	1490000000
Com_133_pos	β-Alanine	C3 H7 N O2	89.0478	1.271	1400000000
Com_135_pos	DL-Arginine	C6 H14 N4 O2	157.085	1.247	1380000000
Com_136_pos	Hypoxanthine	C5 H4 N4 O	136.039	3.526	1370000000
Com_157_pos	(11E,15Z)-9,10,13-trihydroxyoctadeca-11,15-dienoic acid	C18 H32 O5	310.214	12.985	1200000000
Com_159_pos	2'-Deoxyadenosine-5'-monophosphate	C10 H14 N5 O6 P	331.067	1.826	1190000000
Com_161_pos	2-Hydroxycinnamic acid	C9 H8 O3	164.047	2.229	1170000000
Com_163_pos	acridine-9(10H)-thione	C13 H9 N S	211.046	2.107	1140000000
Com_167_pos	1,4-dihydroxyheptadec-16-en-2-yl acetate	C19 H36 O4	310.25	13.49	1120000000
Com_180_pos	D-Raffinose	C18 H32 O16	526.151	1.657	1040000000
Com_185_pos	Anthranilic acid	C7 H7 N O2	137.048	2.931	1020000000
Com_197_pos	Valylproline	C10 H18 N2 O3	214.132	6.784	922000000
Com_200_pos	Prolylleucine	C11 H20 N2 O3	228.147	8.116	899000000
Com_208_pos	octadec-9-ynoic acid	C18 H32 O2	262.229	14	842000000
Com_210_pos	Nicotinic Acid	C6 H5 N O2	123.032	1.795	822000000
Com_215_pos	4-Hydroxybenzaldehyde	C7 H6 O2	122.037	2.213	793000000
Com_217_pos	Gamma-Glu-Leu	C11 H20 N2 O5	260.137	6.095	789000000
Com_228_pos	9-Oxo-ODE	C18 H30 O3	294.219	13.598	738000000
Com_235_pos	5,7-dihydroxy-3-(4-hydroxyphenyl)-4H-chromen-4-one	C15 H10 O5	270.053	10.819	709000000
Com_238_pos	3-Methylcrotonylglycine	C7 H11 N O3	157.074	5.947	688000000
Com_240_pos	Pipecolinic Acid	C6 H11 N O2	129.079	1.728	678000000
Com_244_pos	L-Threonine	C4 H9 N O3	119.058	1.279	672000000
Com_246_pos	8Z,11Z,14Z-Eicosatrienoic acid	C20 H34 O2	306.255	14.994	668000000
Com_247_pos	RMK	C17 H35 N7 O4 S	415.239	12.598	665000000
Com_254_pos	Leucylproline	C11 H20 N2 O3	228.147	6.709	644000000
Com_255_pos	Melezitose	C18 H32 O16	504.169	1.732	641000000
Com_267_pos	4-[2-(2-oxo-1-imidazolidinyl)ethyl]-1lambda~6~,4-thiazinane-1,1-dione	C9 H17 N3 O3 S	269.083	2.197	624000000
Com_279_pos	Enilconazole	C14 H14 Cl2 N2 O	296.048	1.626	594000000
Com_281_pos	Pyridoxamine	C8 H12 N2 O2	168.088	1.182	584000000
Com_287_pos	Loxoprofen	C15 H18 O3	246.121	6.839	571000000
Com_291_pos	Succinic Acid	C4 H6 O4	118.027	2.336	557000000
Com_300_pos	Flavin mononucleotide (FMN)	C17 H21 N4 O9 P	456.104	7.991	517000000
Com_304_pos	2-Aminopimelic acid	C7 H13 N O4	175.084	2.213	510000000
Com_310_pos	Cytosine	C4 H5 N3 O	111.043	1.299	488000000
Com_319_pos	cis-4-Hydroxy-D-proline	C5 H9 N O3	131.058	2.455	471000000
Com_324_pos	3-methyl-5-oxo-5-(4-toluidino)pentanoic acid	C13 H17 N O3	257.103	1.506	460000000
Com_328_pos	LPC 2:0	C10 H22 N O7 P	299.113	1.685	452000000
Com_332_pos	N-Acetyl-L-leucine	C8 H15 N O3	173.105	9.005	444000000
Com_333_pos	(5-L-Glutamyl)-L-Amino Acid	C8 H14 N2 O5	218.09	1.508	444000000
Com_336_pos	Noroxycodone-d3	C17 H16 [2]H3 N O4	304.149	7.487	441000000
Com_341_pos	LPE 15:0	C20 H42 N O7 P	439.269	14.352	435000000
Com_357_pos	Luotonin A	C18 H11 N3 O	285.088	1.301	408000000
Com_358_pos	1,2-dihydroxyheptadec-16-yn-4-yl acetate	C19 H34 O4	326.245	13.595	408000000
Com_359_pos	3-amino-4-(propylamino)cyclobut-3-ene-1,2-dione	C7 H10 N2 O2	154.074	3.333	407000000
Com_368_pos	Riboflavin	C17 H20 N4 O6	376.138	8.201	398000000
Com_371_pos	3-(dimethylamino)-1-[4-(phenylsulfonyl)phenyl]prop-2-en-1-one	C17 H17 N O3 S	315.092	1.981	394000000
Com_373_pos	PE (15:0/15:0)	C35 H70 N O8 P	663.483	15.247	394000000
Com_379_pos	Daidzein	C15 H10 O4	254.058	10.297	387000000
Com_385_pos	Caprolactam	C6 H11 N O	113.084	7.272	375000000
Com_389_pos	Cytidine 5'-monophosphate (hydrate)	C9 H14 N3 O8 P	323.051	1.368	369000000
Com_396_pos	Apocynin	C9 H10 O3	184.074	9.3	359000000
Com_397_pos	2-[(3S)-1-Benzyl-3-pyrrolidinyl]-1,3-benzothiazole	C18 H18 N2 S	294.121	7.827	358000000
Com_406_pos	2-acetamido-3-(4-methoxyphenyl)propanoic acid	C12 H15 N O4	237.1	9.55	345000000
Com_409_pos	Serine	C3 H7 N O3	105.043	1.795	344000000
Com_429_pos	2'-Deoxyadenosine	C10 H13 N5 O3	251.102	2.819	321000000
Com_431_pos	2-oxopiperidine-3-carbohydrazide	C6 H11 N3 O2	157.085	2.107	318000000
Com_444_pos	Biotin	C10 H16 N2 O3 S	244.088	8.131	306000000
Com_447_pos	3-hydroxy-3-methylpentanedioic acid	C6 H10 O5	184.035	1.167	303000000
Com_454_pos	Coumarin	C9 H6 O2	146.037	2.217	296000000
Com_456_pos	5-Hydroxytryptophan	C11 H12 N2 O3	220.085	5.754	294000000
Com_458_pos	o-Cresol	C7 H8 O	108.058	2.218	293000000
Com_467_pos	Thymine	C5 H6 N2 O2	126.043	2.779	284000000
Com_469_pos	Oleoyl ethylamide	C20 H39 N O	292.276	15.39	281000000
Com_477_pos	1-(2-furyl)pentane-1,4-dione	C9 H10 O3	188.045	9.091	274000000
Com_513_pos	(12Z)-9,10,11-trihydroxyoctadec-12-enoic acid	C18 H34 O5	352.222	12.17	248000000
Com_522_pos	L-(-)-3-Phenyllactic acid	C9 H10 O3	166.063	9.303	241000000
Com_532_pos	Octopine	C9 H18 N4 O4	246.133	1.796	233000000
Com_538_pos	Norharman	C11 H8 N2	168.069	8.042	231000000
Com_561_pos	D-Sorbitol 6-phosphate	C6 H15 O9 P	262.045	2.339	214000000
Com_575_pos	Indole-3-lactic acid	C11 H11 N O3	205.074	9.058	208000000
Com_580_pos	Indole	C8 H7 N	117.058	6.77	206000000
Com_587_pos	DL-2-(acetylamino)-3-phenylpropanoic acid	C11 H13 N O3	207.089	9.173	200000000
Com_588_pos	N-Acetyl-aspartic acid	C6 H9 N O5	175.048	1.796	200000000
Com_609_pos	N-Acetyl-DL-valine	C7 H13 N O3	159.09	7.234	194000000
Com_614_pos	O-Phospho-L-serine	C3 H8 N O6 P	185.009	1.259	190000000
Com_659_pos	Glycitein	C16 H12 O5	284.068	10.413	170000000
Com_677_pos	5-morpholino-2,4(1H,3H)-pyrimidinedione	C8 H11 N3 O3	215.091	1.416	166000000
Com_675_pos	Adenosine diphosphate (ADP)	C10 H15 N5 O10 P2	427.029	1.814	166000000
Com_680_pos	N1-[4-hydroxy-6-(methoxymethyl)pyrimidin-2-yl]acetamide	C8 H11 N3 O3	197.08	1.405	164000000
Com_698_pos	tert-Butyl N-[1-(aminocarbonyl)-3-methylbutyl]carbamate	C11 H22 N2 O3	230.163	6.524	159000000
Com_704_pos	2-(4-aminophenoxy)isophthalonitrile	C14 H9 N3 O	235.072	1.231	157000000
Com_708_pos	Lysine Butyrate	C10 H22 N2 O4	234.158	1.722	155000000
Com_713_pos	Glycerol 1-hexadecanoate	C19 H38 O4	330.276	14.364	153000000
Com_724_pos	6-Methylquinoline	C10 H9 N	143.074	7.695	149000000
Com_735_pos	2-{[(4,5-dimethoxy-2-nitrophenethyl)imino]methyl}phenol	C17 H18 N2 O5	330.125	10.939	146000000
Com_749_pos	benzoylecgonine-d3	C16 H16 [2]H3 N O4	292.153	6.911	142000000
Com_751_pos	3,5-Dihydroxyphenylglycine	C8 H9 N O4	183.051	1.612	142000000
Com_768_pos	Υ-L-Glutamyl-L-glutamic acid	C10 H16 N2 O7	276.095	1.474	139000000
Com_771_pos	α-Aspartylphenylalanine	C13 H16 N2 O5	280.106	7.594	138000000
Com_789_pos	HET0016	C12 H18 N2 O	228.122	1.361	134000000
Com_790_pos	Adrenic acid	C22 H36 O2	332.271	15.157	134000000
Com_827_pos	Adenosine	C10 H13 N5 O4	267.096	2.584	126000000
Com_843_pos	Pantothenic acid	C9 H17 N O5	219.111	6.17	122000000
Com_854_pos	Palmitoleic acid	C16 H30 O2	254.224	13.772	119000000
Com_878_pos	1-(4-bromophenyl)-2-phenylethan-1-one	C14 H11 Br O	223.121	9.243	115000000
Com_882_pos	N-acetyl-L-ornithine	C7 H14 N2 O3	174.1	8.399	114000000
Com_890_pos	Guanine	C5 H5 N5 O	151.049	1.526	111000000
Com_902_pos	3-O-β-D-Glucopyranosylandrographolide	C26 H40 O10	1058.59	9.815	108000000
Com_903_pos	2,4-dihydroxyheptadec-16-en-1-yl acetate	C19 H36 O4	345.287	13.493	108000000
Com_901_pos	17beta-Trenbolone	C18 H22 O2	270.158	7.628	108000000
Com_910_pos	LQH	C17 H28 N6 O5	836.392	8.956	107000000
Com_916_pos	Citraconic acid	C5 H6 O4	130.027	1.85	107000000
Com_914_pos	6,7-dihydro-5H-dibenzo[d,f][1,3]diazepin-6-one	C13 H10 N2 O	210.079	11.806	107000000
Com_919_pos	Phenylacetylglycine	C10 H11 N O3	193.074	8.898	106000000
Com_932_pos	3-Anthraniloylalanine	C10 H12 N2 O3	208.085	8.633	104000000
Com_929_pos	(±)8-HEPE	C20 H30 O3	300.206	14.774	104000000
Com_936_pos	Docosatrienoic acid	C22 H38 O2	334.286	15.426	103000000
Com_955_pos	(R)-(-)-Epinephrine	C9 H13 N O3	183.09	9.089	97532454
Com_960_pos	2-hydroxy-3,6-diphenylcyclohexyl acetate	C20 H22 O3	332.143	14.779	96811076
Com_961_pos	Glucose 1-phosphate	C6 H13 O9 P	260.029	1.809	96759516
Com_975_pos	6-methyl-7-nitro-2,3-dihydro-1,4-benzodioxine	C9 H9 N O4	195.053	7.279	94190175
Com_986_pos	Pyridoxine	C8 H11 N O3	169.074	1.989	92083109
Com_987_pos	Eicosapentaenoic acid	C20 H30 O2	302.222	15.066	92039877
Com_993_pos	3-[(4-hydroxyphenyl)methyl]-octahydropyrrolo[1,2-a]pyrazine-1,4-dione	C14 H16 N2 O3	260.116	7.175	90944231
Com_997_pos	1,7-bis(3,4-dihydroxyphenyl)heptan-3-one	C19 H22 O5	660.287	8.261	90736242
Com_1011_pos	GMP	C10 H14 N5 O8 P	363.058	1.674	89406890
Com_1019_pos	3-(propan-2-yl)-octahydropyrrolo[1,2-a]pyrazine-1,4-dione	C10 H16 N2 O2	196.121	7.597	88774504
Com_1021_pos	FPH	C20 H25 N5 O4	798.382	8.81	87285247
Com_1050_pos	4-(3,4-dihydro-2H-1,5-benzodioxepin-7-ylamino)-4-oxobutanoic acid	C13 H15 N O5	265.095	9.116	82814465
Com_1058_pos	L-5-Hydroxytryptophan	C11 H12 N2 O3	220.085	3.437	81629085
Com_1062_pos	UMP	C9 H13 N2 O9 P	324.035	1.419	81226773
Com_1079_pos	N-Acetylmethionine	C7 H13 N O3 S	191.062	7.027	79728695
Com_1080_pos	2-methoxy-5-(1H-1,2,4-triazol-5-yl)-4-(trifluoromethyl)pyridine	C9 H7 F3 N4 O	244.056	1.474	79392988
Com_1096_pos	Inosine	C10 H12 N4 O5	268.08	2.848	77070887
Com_1103_pos	Propionyl-L-carnitine	C10 H19 N O4	217.131	7.516	76664796
Com_1106_pos	2'-O-Methylguanosine	C11 H15 N5 O5	297.107	5.385	76357976
Com_1108_pos	Spermidine	C7 H19 N3	145.158	1.023	76142335
Com_1142_pos	Pyridoxamine 5-phosphate	C8 H13 N2 O5 P	248.056	1.267	72604633
Com_1153_pos	Isophorone	C9 H14 O	138.105	14.284	71744317
Com_1157_pos	Nicotinuric Acid	C8 H8 N2 O3	180.054	4.757	71354528
Com_1178_pos	Thymidine	C10 H14 N2 O5	242.09	2.584	69414050
Com_1180_pos	YMK	C20 H32 N4 O5 S	880.419	9.078	69080714
Com_1200_pos	9,10-Dihome	C18 H34 O4	314.245	13.344	67399153
Com_1213_pos	4-decyl-3-hydroxy-5-oxooxolane-2,3-dicarboxylic acid	C16 H26 O7	352.154	13.759	66361369
Com_1219_pos	1,4-Dihydro-1-Methyl-4-Oxo-3-Pyridinecarboxamide	C7 H8 N2 O2	152.059	1.877	65646728
Com_1240_pos	EPH	C16 H23 N5 O6	363.157	1.929	64075663
Com_1244_pos	Cryptotanshinone	C19 H20 O3	296.147	6.079	63450089
Com_1252_pos	Adenosine 3'5'-cyclic monophosphate	C10 H12 N5 O6 P	329.051	2.022	62925664
Com_1257_pos	Cuminaldehyde	C10 H12 O	148.089	12.643	62633847
Com_1269_pos	N-(6-methoxypyridin-3-yl)thiophene-2-carboxamide	C11 H10 N2 O2 S	234.05	1.186	61161329
Com_1278_pos	2-(4,4-diphenyl-1-piperidinobuta-1,3-dienyl)phenyl acetate	C29 H29 N O2	810.419	9.783	60339776
Com_1284_pos	(5S)-5-hydroxy-1,7-diphenylheptan-3-one	C19 H22 O2	304.142	8.168	59598782
Com_1298_pos	Isoquinoline	C9 H7 N	129.058	6.981	58211685
Com_1312_pos	Thr-Leu	C10 H20 N2 O4	232.142	6.353	56764877
Com_1313_pos	1,7,8-trihydroxy-3-methyl-1,2,3,4,7,12-hexahydrotetraphen-12-one	C19 H18 O4	310.116	5.779	56725301
Com_1314_pos	PE (14:0/15:0)	C34 H68 N O8 P	649.475	14.953	56677336
Com_1394_pos	Coniferin	C16 H22 O8	364.109	10.801	49688955
Com_1403_pos	(3-Methoxy-4-hydroxyphenyl)ethylene glycol sulfate	C9 H12 O7 S	264.029	8.913	49356260
Com_1428_pos	β-Hydroxythiofentanyl	C20 H26 N2 O2 S	716.35	9.547	47821256
Com_1432_pos	Octadecanamine	C18 H39 N	269.308	13.814	47519081
Com_1456_pos	2-(4-chlorophenyl)-3-phenylquinoxaline	C20 H13 Cl N2	316.076	5.508	46276565
Com_1460_pos	4,6,8-trihydroxy-7-methoxy-3-methyl-3,4-dihydro-1H-2-benzopyran-1-one	C11 H12 O6	240.063	8.276	45975534
Com_1468_pos	Octopamine	C8 H11 N O2	153.079	8.586	45525689
Com_1499_pos	L-Acetylcarnitine	C9 H17 N O4	203.116	2.602	43335379
Com_1515_pos	Bicyclo prostaglandin E2	C20 H30 O4	334.211	11.868	42227818
Com_1529_pos	D-Ala-D-Ala	C6 H12 N2 O3	160.085	6.364	41268271
Com_1532_pos	5,6-dimethyl-4-oxo-4H-pyran-2-carboxylic acid	C8 H8 O4	168.04	1.168	41159852
Com_1563_pos	Nepsilon-(1-Carboxymethyl)-L-lysine	C8 H16 N2 O4	204.111	3.611	39664093
Com_1564_pos	(1α,2α,3β,5ξ,9ξ,18ξ)-1,2,3,19-Tetrahydroxyurs-12-en-28-oic acid	C30 H48 O6	504.343	15.191	39646136
Com_1570_pos	Acetylcysteine	C5 H9 N O3 S	163.03	6.512	39437611
Com_1576_pos	All-Trans-13,14-Dihydroretinol	C20 H32 O	288.245	15.05	39182654
Com_1583_pos	Asp-glu	C9 H14 N2 O7	262.08	1.407	38899877
Com_1584_pos	L-beta-Imidazolelactic acid	C6 H8 N2 O3	156.054	5.136	38856358
Com_1591_pos	2-(acetylamino)-3-(1H-indol-3-yl)propanoic acid	C13 H14 N2 O3	246.1	9.124	38396757
Com_1592_pos	Lithocholic Acid	C24 H40 O3	393.323	14.973	38385792
Com_1608_pos	2-Methoxyestrone	C19 H24 O3	300.168	6.967	37763155
Com_1611_pos	Kinetin	C10 H9 N5 O	237.061	2.837	37588740
Com_1634_pos	2'-Deoxyinosine	C10 H12 N4 O4	252.085	3.526	36399395
Com_1637_pos	L-Tyrosinemethylester	C10 H13 N O3	195.09	4.823	36334854
Com_1647_pos	Docosahexaenoic acid	C22 H32 O2	328.238	14.933	35599259
Com_1649_pos	Delta-Tridecalactone	C13 H24 O2	212.178	14.282	35511798
Com_1666_pos	6β-Oxycodol N-oxide	C18 H23 N O5	666.304	8.267	34847571
Com_1670_pos	7-(2-hydroxypropan-2-yl)-1,4a-dimethyl-decahydronaphthalen-1-ol	C15 H28 O2	257.235	14.009	34706703
Com_1672_pos	Neosaxitoxin	C10 H17 N7 O5	297.124	6.068	34590358
Com_1673_pos	2-(2-amino-3-methylbutanamido)-3-phenylpropanoic acid	C14 H20 N2 O3	264.147	9.657	34549847
Com_1676_pos	Obscurolide A1	C15 H17 N O5	273.099	11.152	34409013
Com_1684_pos	(6E)-7-(2H-1,3-benzodioxol-5-yl)-1-(piperidin-1-yl)hept-6-en-1-one	C19 H25 N O3	315.179	6.887	34018348
Com_1685_pos	(R)-3-Hydroxy myristic acid	C14 H28 O3	226.193	14.279	34017068
Com_1698_pos	D-Erythrose 4-phosphate	C4 H9 O7 P	200.009	1.203	33583865
Com_1699_pos	Styrene	C8 H8	104.063	13.993	33524144
Com_1717_pos	L-(-)-alpha-Amino-epsilon-Caprolactam	C6 H12 N2 O	128.095	7.415	32558336
Com_1718_pos	DPK	C15 H26 N4 O6	179.095	7.428	32519981
Com_1720_pos	6-(3-hydroxybutan-2-yl)-5-(hydroxymethyl)-4-methoxy-2H-pyran-2-one	C11 H16 O5	266.051	1.546	32512918
Com_1746_pos	LPE 14:0	C19 H40 N O7 P	425.254	14.07	31363191
Com_1747_pos	3-(dimethylamino)-2-[3-(trifluoromethyl)phenyl]acrylonitrile	C12 H11 F3 N2	240.09	11.297	31351839
Com_1749_pos	Mevalonic acid	C6 H12 O4	148.074	2.566	31307579
Com_1758_pos	N-Formylkynurenine	C11 H12 N2 O4	236.079	5.438	30938933
Com_1778_pos	JWH 412 N-(5-hydroxypentyl) metabolite	C24 H22 F N O2	375.164	4.924	30507709
Com_1787_pos	SQH	C14 H22 N6 O6	370.165	13.346	30255938
Com_1797_pos	WKK	C23 H36 N6 O4	213.111	2.204	29985941
Com_1799_pos	(4-methoxyphenyl)(4-phenyl-3-quinolinyl)methanone	C23 H17 N O2	339.125	5.771	29961493
Com_1802_pos	Arachidonoyl ethanolamide phosphate	C22 H38 N O5 P	898.472	9.97	29881451
Com_1810_pos	2-Amino-1,3,4-octadecanetriol	C18 H39 N O3	317.292	13.081	29638632
Com_1840_pos	Dl-Norepinephrine	C8 H11 N O3	169.074	9.291	28794903
Com_1843_pos	DL-Lysine	C6 H14 N2 O2	146.106	1.452	28625218
Com_1861_pos	DKK	C16 H31 N5 O6	411.207	12.266	27964278
Com_1883_pos	Physostigmine	C15 H21 N3 O2	275.163	7.044	27186005
Com_1884_pos	2-(tert-butyl)-6,7-dimethoxy-4H-3,1-benzoxazin-4-one	C14 H17 N O4	263.115	5.712	27180179
Com_1888_pos	4-Pyridoxic acid	C8 H9 N O4	183.053	5.557	27096347
Com_1898_pos	2-[(carboxymethyl)(methyl)amino]-5-methoxybenzoic acid	C11 H13 N O5	239.079	6.244	26795155
Com_1907_pos	(±)-Abscisic acid	C15 H20 O4	572.235	7.772	26519002
Com_1912_pos	3-Indoleacrylic acid	C11 H9 N O2	187.064	0.553	26444640
Com_1920_pos	4-acetyl-4-(ethoxycarbonyl)heptanedioic acid	C12 H18 O7	512.192	8.718	26211562
Com_1928_pos	PLH	C17 H27 N5 O4	365.207	5.928	26007179
Com_1941_pos	Stearamide	C18 H37 N O	283.287	15.802	25721798
Com_1952_pos	2,6-Diaminopimelic acid	C7 H14 N2 O4	190.096	1.163	25557584
Com_1956_pos	Erdosteine	C8 H11 N O4 S2	249.009	10.238	25366309
Com_1959_pos	Tanespimycin	C31 H43 N3 O8	626.327	14.405	25280053
Com_1969_pos	5-Hydroxyindole-3-Acetic Acid	C10 H9 N O3	191.058	8.347	25126034
Com_1994_pos	4-(2,3-dihydro-1,4-benzodioxin-6-yl)butanoic acid	C12 H14 O4	244.073	10.411	24472480
Com_2016_pos	Alanyltyrosine	C12 H16 N2 O4	252.111	7.155	23896933
Com_2040_pos	N1-[2-oxo-6-(1H-pyrrol-1-yl)-2H-chromen-3-yl]acetamide	C15 H12 N2 O3	268.084	11.884	23384014
Com_2059_pos	2-Ethyl-2-phenylmalonamide	C11 H14 N2 O2	206.106	5.526	22891228
Com_2063_pos	EPK	C16 H28 N4 O6	372.2	6.635	22780465
Com_2069_pos	1-(4-methyl-2-morpholino-1,3-thiazol-5-yl)ethan-1-one	C10 H14 N2 O2 S	226.074	11.298	22634810
Com_2110_pos	6,7,8-trimethoxy-2H-chromen-2-one	C12 H12 O5	236.066	7.015	21718621
Com_2124_pos	11-Oxoetiocholanolone	C19 H28 O3	286.189	9.94	21323525
Com_2131_pos	1-(4-hydroxyphenyl)propane-1,2-diol	C9 H12 O3	150.068	8.144	21220633
Com_2145_pos	2-(14,15-Epoxyeicosatrienoyl) glycerol	C23 H38 O5	376.264	13.762	20949176
Com_2158_pos	Flunitrazepam-d3	C16 H9 [2]H3 F N3 O3	316.108	10.816	20658556
Com_2160_pos	2-(2-hydroxy-3-methylbutanamido)-4-methylpentanoic acid	C11 H21 N O4	231.147	8.692	20629569
Com_2174_pos	Sedanolide	C12 H18 O2	194.131	12.194	20340030
Com_2209_pos	GMK	C13 H26 N4 O4 S	334.164	7.661	19420997
Com_2217_pos	Nepsilon,Nepsilon,Nepsilon-trimethyllysine	C9 H20 N2 O2	188.153	1.218	19307882
Com_2220_pos	Xanthosine	C10 H12 N4 O6	284.077	8.071	19286293
Com_2238_pos	Muramic acid	C9 H17 N O7	251.1	1.312	19015082
Com_2251_pos	3-(2-Naphthyl)-D-Alanine	C13 H13 N O2	215.095	11.063	18835232
Com_2264_pos	3-Nitro-L-Tyrosine	C9 H10 N2 O5	226.059	7.511	18568774
Com_2268_pos	(S)-(-)-2-Hydroxyisocaproic Acid	C6 H12 O3	132.079	6.208	18485296
Com_2272_pos	Estradiol benzoate	C25 H28 O3	376.204	14.415	18402977
Com_2276_pos	D-Fructose-1,6-Biphosphate-Trisodium Salt	C6 H11 Na3 O12 P2	405.942	1.152	18314879
Com_2282_pos	6-O-(2-Methylbutanoyl)-α-D-glucopyranosyl α-D-glucopyranoside	C17 H30 O12	443.201	6.239	18092244
Com_2292_pos	17α-Ethynylestradiol	C20 H24 O2	296.173	11.095	17958648
Com_2300_pos	Cortisone	C21 H28 O5	1440.76	10.328	17827868
Com_2341_pos	L-Homocitrulline	C7 H15 N3 O3	189.111	1.386	17089688
Com_2362_pos	(2R,3S,4S,5R,6R)-2-(hydroxymethyl)-6-(propan-2-yloxy)oxane-3,4,5-triol	C9 H18 O6	244.088	5.605	16686706
Com_2409_pos	ELK	C17 H32 N4 O6	370.221	6.376	16054886
Com_2417_pos	4-Methoxycinnamic Acid	C10 H10 O3	178.063	8.145	15893231
Com_2498_pos	D-Fructose 6-Phosphate-Disodium Salt	C6 H11 Na2 O9 P	303.994	1.173	14556234
Com_2512_pos	TNK	C14 H27 N5 O6	343.185	5.781	14381321
Com_2519_pos	N-Acetylneuraminic acid	C11 H19 N O9	309.106	1.794	14234839
Com_2537_pos	alprazolam-d5	C17 H8 [2]H5 Cl N4	313.109	8.342	13952936
Com_2546_pos	Mirtazapine-d3	C17 H16 [2]H3 N3	268.178	5.887	13778314
Com_2550_pos	Noroxymorphone	C16 H17 N O4	287.118	12.385	13736869
Com_2553_pos	Glycerophospho-N-palmitoyl ethanolamine	C21 H44 N O7 P	453.285	14.612	13714060
Com_2556_pos	(S)-10-Hydroxycamptothecin	C20 H16 N2 O5	364.109	10.421	13667435
Com_2568_pos	Ala-Ile	C9 H18 N2 O3	202.132	6.251	13556843
Com_2575_pos	3-(3,4-Dihydroxyphenyl)-2-Methylalanine	C10 H13 N O4	211.084	5.27	13508562
Com_2599_pos	gamma-Glutamylmethionine	C10 H18 N2 O5 S	278.093	5.233	13308263
Com_2622_pos	Dl-Glutamic acid	C5 H9 N O4	147.054	0.556	12941212
Com_2639_pos	Neopterin	C9 H11 N5 O4	253.08	1.492	12784579
Com_2667_pos	Vindoline	C25 H32 N2 O6	912.452	9.49	12405376
Com_2673_pos	6 β-Hydroxycortisol	C21 H30 O6	360.189	5.612	12361202
Com_2683_pos	N'2-(2-hydroxybenzylidene)-5-nitrofuran-2-carbohydrazide	C12 H9 N3 O5	297.033	5.629	12230077
Com_2700_pos	4-(2,3-dihydroxy-3-methylbutoxy)-7H-furo[3,2-g]chromen-7-one	C16 H16 O6	342.051	8.585	11989239
Com_2786_pos	6-Hydroxymelatonin	C13 H16 N2 O3	248.12	7.841	11141419
Com_2809_pos	N1-{4-[2-cyano-2-(4-nitrophenyl)vinyl]phenyl}acetamide	C17 H13 N3 O3	307.094	8.413	10998084
Com_2826_pos	N6,2-O-Dibutyryladenosine-3,5-cyclic monophosphate	C18 H24 N5 O8 P	469.134	6.983	10787276
Com_2855_pos	16α-Hydroxyestrone	C18 H22 O3	286.153	8.415	10440938
Com_2874_pos	oxoglutarate	C5 H5 O5	145.014	1.169	10195213
Com_2894_pos	N3-cyclohexyl-3-azabicyclo[3.2.2]nonane-3-carbothioamide	C15 H26 N2 S	266.185	14.039	10042313
Com_2938_pos	Daidzin	C21 H20 O9	189.077	8.385	9591267
Com_2940_pos	4-oxo-4-(5,6,7,8-tetrahydronaphthalen-1-ylamino)but-2-enoic acid	C14 H15 N O3	245.105	10.879	9569764
Com_2951_pos	4-[4-(aminocarbonyl)piperidino]-4-oxobut-2-enoic acid	C10 H14 N2 O4	452.193	8.496	9450723
Com_2983_pos	2-(Formylamino)Benzoic Acid	C8 H7 N O3	165.043	6.018	9103397
Com_3023_pos	Aflatoxin M1	C17 H12 O7	350.042	1.142	8777094
Com_3045_pos	Cyclohexylsulfamate	C6 H13 N O3 S	179.062	3.469	8621028
Com_3055_pos	SPK	C14 H26 N4 O5	352.174	6.648	8546327
Com_3075_pos	8-phenyl-4,5-dihydro[1,2,5]oxadiazolo[3,4-f]cinnoline	C14 H10 N4 O	250.085	8.354	8359640
Com_3081_pos	Ala-trp	C14 H17 N3 O3	275.127	7.231	8324782
Com_3108_pos	Minocycline	C23 H27 N3 O7	457.185	11.972	8134996
Com_3130_pos	Prolylglycine	C7 H12 N2 O3	172.085	1.475	7961174
Com_3159_pos	FMH	C20 H27 N5 O4 S	455.155	6.266	7742658
Com_3160_pos	L-Saccharopine	C11 H20 N2 O6	276.132	7.563	7740660
Com_3204_pos	PC (18:2/18:2)	C44 H80 N O8 P	781.559	15.763	7411929
Com_3207_pos	2-(3,4-dimethoxyphenyl)ethanamine	C10 H15 N O2	181.11	11.829	7394107
Com_3297_pos	LPC 15:0	C23 H48 N O7 P	481.317	14.36	6787252
Com_3298_pos	D-Glucosamine 6-phosphate	C6 H14 N O8 P	259.046	1.172	6780390
Com_3380_pos	DLK	C16 H30 N4 O6	187.108	6.128	6271939
Com_3390_pos	U-47700-d6	C16 H16 [2]H6 Cl2 N2 O	668.291	9.158	6198961
Com_3394_pos	1-(3-phenylpropanoyl)-4-piperidinecarboxylic acid	C15 H19 N O3	299.092	7.584	6174406
Com_3409_pos	Natamycin	C33 H47 N O13	647.292	7.951	6046750
Com_3468_pos	2-[2-(2,6-Dimethylmorpholino)-2-oxoethoxy]phenyl N,N-dimethylcarbamate	C17 H24 N2 O5	157.091	1.537	5726549
Com_3553_pos	N-(5-acetamidopentyl)acetamide	C9 H18 N2 O2	208.12	6.064	5292584
Com_3589_pos	Biocytin	C16 H28 N4 O4 S	372.183	6.649	5090745
Com_3646_pos	5-(2-chloro-6-fluorobenzyl)-6-methyl-2-morpholinopyrimidin-4-ol	C16 H17 Cl F N3 O2	337.101	6.914	4862274
Com_4035_pos	Bitertanol	C20 H23 N3 O2	674.359	5.549	3308528
Com_4089_pos	Tris(2-carboxyethyl)phosphine	C9 H16 Cl O6 P	286.037	1.298	3138016
Com_4111_pos	L-Alanyl-L-leucine	C9 H18 N2 O3	202.132	1.821	3064724
Com_4249_pos	5-Methyl-dl-tryptophan	C12 H14 N2 O2	218.105	6.837	2653113
Com_4453_pos	15(R)-15-Methyl prostaglandin A2	C21 H32 O4	740.419	12.028	2228321
Com_4477_pos	L-Lysine	C6 H14 N2 O2	146.105	1.446	2174994
Com_4636_pos	N-Acetylhistamine	C7 H11 N3 O	153.09	8.335	1853624
Com_4665_pos	3-dehydrocholic acid	C24 H38 O5	406.27	14.272	1804586
Com_4893_pos	N-acetyl-glucosamine	C8 H15 N O6	221.089	5.084	1372159
Com_4944_pos	Asp-Phe	C13 H16 N2 O5	280.106	4.848	1297535
Com_5148_pos	1-allyl-4,5-diphenyl-2-(2-thienyl)-1H-imidazole	C22 H18 N2 S	360.133	8.235	937071
Com_5220_pos	FRH	C21 H30 N8 O4	916.482	10.482	789746
Com_5225_pos	N-acetyl-glutamate	C7 H11 N O5	189.064	8.635	769982
Com_5302_pos	7-(2-aminophenyl)heptanoic acid	C13 H19 N O2	243.122	7.747	561559
Com_5352_pos	D-Threose	C4 H8 O4	120.042	5.234	202184

## Sheet: Supplementary Table 7
Supplementary Table 7 Test results for specific targets.
Serial number	Name	Amount	Results
1-46	Lactobacillus plantarum	46	-
47-61	Lactobacillus equi	15	-
62-104	Lactobacillus fermentum	43	-
105-115	Lactobacillus delbrueckii subsp. bulgaricus	11	-
116-125	Lactobacillus brevis	10	-
126-129	Lactobacillus oris	4	-
130-134	Lactobacillus reuteri	5	-
135-137	Lactobacillus rhamnosus	3	-
138	Lactobacillus casei	1	-
139-140	Lactobacillus helveticus	2	-
141-142	Lactobacillus salivarius	2	-
143-146	Lactobacillus mucosae	4	-
147	Lactobacillus gasseri	1	-
148	Lactobacillus hayakitensis	1	-
149	Lactobacillus	1	-
150	Lactobacillus acidifarinae	1	-
151	Lactobacillus curvatus	1	-
152	Lactobacillus johnsonii	1	-
153-155	Lactobacillus paracasei	3	-
156-158	Lactobacillus pentosus	3	-
159	Lactobacillus pantheris	1	-
160-177	Lactobacillus sp.	18	-
178-190	uncultured Lactobacillus sp.	13	-
191	Lactococcus garvieae	1	-
192-196	Lactococcus garvieae subsp. garvieae	5	-
197	Lactococcus	1	-
198-200	Lactococcus lactis	3	-
201-203	Lactococcus lactis subsp. lactis	3	-
204-206	Lactococcus lactis strain	3	-
207-213	uncultured Lactococcus	7	-
214	Pediococcus acidilactici	1	-
215	Pediococcus pentosaceus	1	-
216	Weissella	1	-
217	bacterium	1	-
218	Enterococcus hirae	1	-
219	Streptococcus thermophilus	1	-
220	Staphylococcus aureus ATCC 25923	1	-
221	Bacillus cereus ATCC 14579	1	-
222	Pseudomonas aeruginosa ATCC 15442	1	-
223	Enterobacter sakazakii ATCC 29544	1	-
224	Bacillus subtilis ATCC 6633	1	-
225	Escherichia coli ATCC 8739	1	-
226	Listeria monocytogenes ATCC 19117	1	-
227	Salmonella typhimurium	1	-
LP124	Lactobacillus plantarum 124	1	+
"+" means positive and "-" means negative.

## Sheet: Supplementary Table 8
Supplementary Table 8 The gene and primer sequences in RT-PCR analysis.
genes	primer sequences
β-Actin	forward primer	ATATCGCTGCGCTGGTCGTC
	reverse primer	AGGATGGCGTGAGGGAGAGC
GSH-Px	forward primer	GGTTTCCCGTGCAATCAGTTCG
	reverse primer	GAGCGCAGTGGGGTCGTCA
SOD	forward primer	ACGGTGTGGCCAATGTGTC
	reverse primer	TTACTGCGCAATCCCAATCA
Nrf2	forward primer	CTAAAGCACAGCCAGCACATTCTC
	reverse primer	CTGGGCGGCGACTTTATTCTTAC
TrxR	forward primer	AGCCCTTCTTCCATTCCCTCTGT
	reverse primer	CTCCCCCACCTTTTGACCCTTTTT
